# Supplementary material for: Thoracic adipose tissue contributes to severe virus infection of the lung
Source: Int J Obes (Lond). 2023 Aug 16;47(11):1088–99. doi: 10.1038/s41366-023-01362-w (PMC10599992; doi:10.1038/s41366-023-01362-w)
Supplement: Supplementary file 5 — Supplemental Table S1 [file 41366_2023_1362_MOESM5_ESM.xlsx]

## Sheet: Tabelle1
Supplementary Tab. S1. Scoring system to evaluate disease severity with categories, observations, and corresponding gradings.
	Category	Observation	Grading
	I. Bodyweight	Not affected	0
		Reduction of 5 – 10 %	5
		Reduction of > 10 – 15 %	10
		Reduction of > 15 – 20 %	15
		Reduction of > 20 – 25 % for max. 48 hrs	20
	II. General condition	Shiny and smooth fur, clean orifices, normal eating and drinking behavior, normal urination and defecation	0
		Bluff and scrubby fur, dingy eyes, malfunctioning eating and drinking behavior, problems with urination and defecation	5
		Clotted orifices, partially closed eyes, dehydration, abnormal posture	10
		Closed eyes	20
	III. Spontaneous behavior	No conspicuous features (calm and attentive, normal social behavior)	0
		Slightly different (very calm, limited motor function)	5
		Strongly altered (isolation, expression of pain, stereotypies, problems with coordination)	10
		Automutilation	20
