# Supplementary material for: Thoracic adipose tissue contributes to severe virus infection of the lung
Source: Int J Obes (Lond). 2023 Aug 16;47(11):1088–99. doi: 10.1038/s41366-023-01362-w (PMC10599992; doi:10.1038/s41366-023-01362-w)
Supplement: Supplementary file 6 — Supplemental Table S2 [file 41366_2023_1362_MOESM6_ESM.xlsx]

## Sheet: Tabelle1
Supplementary Tab. S2. Clinical characteristics of deceased patients.
	Patient	BMI (kg/m²)	Sex	Cause of Death
	1	22.6	male	paralytic ileus
	2	39.1	male	acute rupture of abdominal aortic aneurysm
	3	33.9	male	mesenteric ischemia
	4	35.9	female	hepatic cirrhosis
	5	38.9	female	cardiomyopathy
