# Supplementary material for: Thoracic adipose tissue contributes to severe virus infection of the lung
Source: Int J Obes (Lond). 2023 Aug 16;47(11):1088–99. doi: 10.1038/s41366-023-01362-w (PMC10599992; doi:10.1038/s41366-023-01362-w)
Supplement: Supplementary file 7 — Supplemental Table S3 [file 41366_2023_1362_MOESM7_ESM.xlsx]

## Sheet: Tabelle1
Supplementary Tab. S3. Oligonucleotides used for qRT-PCR received from metabion.
Gene	Oligonucleotide
human ACTB fw	CATGTACGTTGCTATCCAGGC
human ACTB rev	CTCCTTAATGTCACGCACGAT
human ACE2 fw	TTCTGTCACCCGATTTTCAA
human ACE2 fw	TCCCAACAATCGTGAGTGC
mouse ACTB fw	ATGGAGGGGAATACAGCCC
mouse ACTB rev	TTCTTTGCAGCTCCTTCGTT
mouse TNF alpha fw	ATGGCCTCCCTCTCATCAGT
mouse TNF alpha rev	CTTGGTGGTTTGCTACGACG
mouse IL-6 fw	CCTCTGGTCTTCTGGAGTACC
mouse IL-6 rev	ACTCCTTCTGTGACTCCAGC
